# Supplementary material for: Unique SMYD5 Structure Revealed by AlphaFold Correlates with Its Functional Divergence
Source: Biomolecules. 2022 Jun 3;12(6):783. doi: 10.3390/biom12060783 (PMC9221539; doi:10.3390/biom12060783)
Supplement: Supplementary file 1 [file biomolecules-12-00783-s001.zip]

Archive with 1 entries (1 files):
- biomolecules-1737681-supplementary.pdf
